# Supplementary material for: Clonal, Plasmidic and Genetic Diversity of Multi-Drug-Resistant Enterobacterales from Hospitalized Patients in Tripoli, Libya
Source: Antibiotics (Basel). 2023 Sep 10;12(9):1430. doi: 10.3390/antibiotics12091430 (PMC10525897; doi:10.3390/antibiotics12091430)
Supplement: Supplementary file 1 [file antibiotics-12-01430-s001.zip]

Archive with 1 entries (1 files):
- antibiotics-2558107-supplementary.xlsx
