# Supplementary material for: Clonal, Plasmidic and Genetic Diversity of Multi-Drug-Resistant Enterobacterales from Hospitalized Patients in Tripoli, Libya
Source: Antibiotics (Basel). 2023 Sep 10;12(9):1430. doi: 10.3390/antibiotics12091430 (PMC10525897; doi:10.3390/antibiotics12091430)
Supplement: Supplementary file 1 [file antibiotics-12-01430-s001.zip › antibiotics-2558107-supplementary.xlsx]

## Sheet: Table S1_TUH_collection
Associated metadata								Detection by PCR					Resistance phenotypes
Identifier	Species	Sampling date	Sample	Ward	Gender	Age	ST	CTX-M group	OXA-48-like	NDM-like	CMY-like	KPC-like	amoxicillin (S≥21; R<14)	amoxicillin+clav. acid (S≥21; R<14)	cefalotin (S≥18; R<12)	cefuroxime (S≥22; R<22)	cefotaxime (S≥26; R<23)	ceftiofur (S≥21; R<18)	piperacilline (S≥21; R<17)	ticarcilline (S≥24; R<22)	piperacillin+tazobactam (S≥21; R<17)	ticarcillin+clav. acid (S≥24; R<22)	ertapenem (S≥28; R<26)	ceftazidime (S≥26; R<21)	cefoxitin (S≥22; R<15)	cefepime (S≥24; R<21)	aztreonam (S≥27; R<21)	cefquinome (S≥22; R<19)	streptomycin (S≥15; R<13)	kanamycin (S≥17; R<15)	amikacin (S≥17; R<15)	apramycin (S≥15; R<12)	gentamicin (S≥18; R<16)	tobramycin (S≥18; R<16)	netilmycin (S≥21; R<19)	chloramphenicol (S≥22; R<19)	florfenicol (S≥19; R<15)	tetracycline (S≥19; R<17)	colistin (S≥18; R<15)	sulfonamides (S≥17; R<12)	trimethorpim (S≥16; R<12)	nalidixic acid (S≥20; R<15)	enrofloxacin (S≥22; R<17)	ofloxacin (S≥24; R<22)
60720	K. pneumoniae	2019-11-30	ETT Tip	SCBU	F	NA		CTX-M group 1	absent	absent	absent	absent	6	24	6	6	8	10	6	6	27	21	32	16	26	19	15	13	6	6	27	24	30	26	28	6	28	6	21	6	6	21	22	21
60721	K. pneumoniae	2019-12-11	Wound swab	NSW	F	NA		CTX-M group 1	OXA-48-like	absent	absent	absent	6	25	6	6	12	13	6	6	28	26	34	22	27	23	22	16	6	6	27	22	26	25	28	6	28	6	21	6	6	20	21	20
60722	K. pneumoniae	2019-12-10	Sputum	MICU	M	84 y		CTX-M group 1	OXA-48-like	absent	absent	absent	6	6	20	28	37	30	8	6	16	6	24	37	29	43	42	31	18	6	23	29	31	11	8	27	24	27	24	6	39	6	12	11
60723	K. pneumoniae	2020-02-16	Urine	NEPHRO	F	31 y		CTX-M group 9	OXA-48-like	absent	absent	absent	6	6	6	6	6	6	6	6	6	6	6	19	6	6	13	6	20	6	15	25	13	19	23	6	24	6	22	19	6	6	6	6
60725	K. pneumoniae	2020-12-23	ETT Tip	SCBU	F	1 d		CTX-M group 1	absent	absent	absent	absent	6	20	6	6	8	10	6	6	25	21	32	14	25	18	13	12	6	20	29	22	6	15	17	30	31	27	22	6	6	18	20	21
60726	E. coli	2021-01-02	Wound swab	SCBU	F	7 d	D-349	absent	absent	NDM-1	CMY-6	absent	6	6	6	6	6	6	6	6	6	6	11	6	6	10	24	6	6	6	6	22	6	6	6	27	27	28	22	6	6	26	29	29
60728	K. pneumoniae	2021-01-08	ETT Tip	MICU	F	47 y		CTX-M group 1	OXA-48-like	absent	CMY-like	absent	6	6	6	12	22	22	6	6	6	6	6	31	10	25	37	13	27	28	32	25	30	29	31	29	27	23	24	17	32	6	12	10
60729	E. coli	2021-01-31	Wound swab	MICU	M	60 y	D-349	absent	absent	NDM-1	CMY-6	absent	6	6	6	6	6	6	6	6	12	6	18	6	6	17	23	10	6	6	6	21	6	6	6	27	30	28	21	6	6	25	27	28
60730	K. pneumoniae	2021-01-31	Sputum	MICU	M	25 y	101	CTX-M-15	absent	absent	absent	absent	6	14	6	6	6	6	6	6	13	13	17	6	8	6	6	6	20	12	23	23	10	10	17	21	22	6	21	6	27	6	6	6
60731	E. coli	2021-02-03	Blood	SCBU	F	2 d	D	absent	absent	NDM-like	CMY-like	absent	6	6	6	6	15	17	14	12	27	9	28	13	6	35	23	33	6	6	23	23	26	11	14	28	28	29	22	6	6	26	30	29
60732	K. pneumoniae	2021-02-11	Blood	CICU	F	2 m		CTX-M group 1	OXA-48-like	absent	absent	absent	6	6	6	6	6	6	6	6	6	6	6	6	6	6	6	6	16	6	17	23	6	6	6	19	18	6	22	6	6	6	6	6
60733	E. coli	2021-03-04	Wound swab	ER	M	66 y	D-457	CTX-M-15	absent	absent	absent	absent	6	20	6	6	6	6	6	6	24	19	27	6	22	8	6	6	6	24	27	21	28	24	30	6	6	6	22	6	39	6	6	6
60735	K. pneumoniae	2021-03-07	ETT Tip	PICU	F	2 m (1)		CTX-M group 9	absent	absent	absent	KPC-like	6	6	6	6	6	6	6	6	6	6	6	6	6	6	6	6	22	28	31	26	29	28	31	6	24	24	23	24	33	6	6	6
60736	K. pneumoniae	2021-03-07	NA	PNEPHRO	F	5 m		CTX-M group 1	absent	NDM-like	absent	absent	6	6	6	6	6	6	6	6	6	6	6	6	6	6	6	6	21	6	6	22	6	6	6	29	28	6	24	6	6	6	6	6
60739	K. pneumoniae	2021-03-14	Swab	DERMA	F	NA		absent	absent	NDM-like	absent	absent	6	8	6	6	6	6	6	6	6	6	12	6	6	14	6	6	16	6	6	23	6	6	6	23	22	18	22	6	6	6	6	6
59817	K. pneumoniae	2021-03-31	Eye swab	SCBU	F	2 d	17	CTX-M-15	absent	NDM-1	absent	absent	6	6	6	6	6	6	6	6	6	6	12	6	6	6	6	6	18	10	22	24	6	6	10	27	26	6	14	6	6	12	14	14
60748*	K. pneumoniae	2021-03-29	ETT Tip	PC-SICU	M	3 y (2)	101	CTX-M-15	OXA-48	absent	absent	absent	6	6	6	6	6	6	6	6	6	6	6	6	6	6	6	6	18	6	19	25	8	6	9	24	20	6	22	19	6	6	6	6
59820*	K. pneumoniae	2021-03-29	ETT Tip	PC-SICU	M	3 y (2)	17	CTX-M-15	absent	NDM-1	absent	absent	6	6	6	6	6	6	6	6	6	6	12	7	6	11	11	6	17	14	26	25	6	11	13	26	24	6	13	6	6	14	16	16
59821*	K. pneumoniae	2021-03-23	ETT Tip	SCBU	F	1 d	17	CTX-M-15	absent	NDM-1	absent	absent	6	6	6	6	6	6	6	6	10	6	16	6	6	14	11	6	18	13	26	23	6	10	15	27	25	6	12	6	6	14	17	17
59822*	K. pneumoniae	2021-03-31	Eye swab	SCBU	F	2 d (4)	17	CTX-M-15	absent	absent	absent	absent	6	21	6	6	11	12	6	6	26	23	33	15	24	20	15	14	17	27	30	23	11	20	21	28	26	6	14	6	6	23	31	29
60757*	K. pneumoniae	2021-03-31	Blood	PICU	M	1 m		CTX-M group 9	absent	absent	absent	KPC-like	6	6	6	6	6	6	6	6	6	6	6	6	6	10	6	6	22	27	31	26	31	27	31	6	22	24	23	22	30	6	6	6
60759*	K. pneumoniae	2021-03-29	ETT Tip	SCBU	F	2 d (4)		CTX-M group 1	absent	NDM-like	absent	absent	6	6	6	6	6	6	6	6	8	6	15	6	6	14	10	6	18	13	24	23	6	10	14	27	28	6	14	6	6	15	17	16
60760	E. coli	2021-03-29	Pus	ONC	F	69 y	B2-131	CTX-M-15	absent	absent	absent	absent	6	17	6	6	8	10	6	6	24	15	34	16	25	18	14	12	18	13	22	19	11	10	18	29	29	6	21	6	6	6	6	6
60762	K. pneumoniae	2021-04-01	ETT Tip	PICU	F	5 m		CTX-M group 9	absent	absent	absent	absent	6	20	6	6	6	6	6	6	22	11	21	18	9	13	6	6	23	6	6	23	6	6	6	6	20	22	21	6	6	6	6	6
59823	K. pneumoniae	2021-04-08	Eye swab	NICU	F	3 d	17	CTX-M-15	absent	NDM-1	absent	absent	6	6	6	6	6	6	6	6	6	6	11	6	6	8	6	6	19	8	23	24	11	6	10	27	26	6	17	6	6	12	15	15
59824*	K. pneumoniae	2021-04-06	ETT Tip	SCBU	F	1 d	17	CTX-M-15	absent	NDM-1	absent	absent	6	6	6	6	6	6	6	6	6	6	11	6	6	6	6	6	19	6	23	24	6	6	10	26	28	6	17	6	6	13	14	15
60768	K. pneumoniae	2019-11-30	ETT Tip	SCBU	F	NA		CTX-M group 1	OXA-48-like	absent	absent	absent	6	6	6	6	6	6	6	6	6	6	6	6	6	6	6	6	17	6	18	22	6	6	6	18	18	6	20	18	6	6	6	6
60769	K. pneumoniae	2019-11-27	Sputum	GICU	M	NA	101	CTX-M-15	OXA-48	absent	absent	absent	6	23	6	6	13	12	6	6	28	17	33	21	27	23	19	16	17	6	18	22	6	6	6	20	17	6	20	19	6	6	6	6
60770	K. pneumoniae	2019-11-30	blood	NICU	NA	NA	268	CTX-M-15	absent	absent	absent	absent	6	24	6	6	13	13	6	6	26	18	35	20	27	22	19	16	6	6	28	23	27	24	27	6	27	6	20	6	6	21	22	21
59825*	K. pneumoniae	2021-04-18	ETT Tip	SCBU	M	1 d	17	CTX-M-15	absent	NDM-1	absent	absent	6	6	6	6	6	6	6	6	6	6	11	6	6	6	6	6	18	6	24	24	6	6	10	28	28	6	16	6	6	12	13	15
60773	K. pneumoniae	2021-04-18	Swab	PICU	F	2 m (1)	11	CTX-M-65	absent	absent	absent	absent	6	21	6	6	6	6	6	6	23	10	19	18	10	14	6	9	21	6	6	24	6	6	6	6	22	23	21	6	6	6	6	6
60774*	K. pneumoniae	2021-04-20	ETT Tip	SCBU	M	41 d		CTX-M group 1	absent	NDM-like	absent	absent	6	6	6	6	6	6	6	6	6	6	9	6	6	6	6	6	19	8	23	25	6	6	10	27	25	6	16	6	6	12	15	15
60776	K. pneumoniae	2021-04-21	ETT Tip	SCBU	M	1d		CTX-M group 1	absent	NDM-like	absent	absent	6	6	6	6	6	6	6	6	6	6	9	6	6	8	6	6	19	9	22	24	6	6	9	27	25	6	12	6	6	13	16	15
60777	K. pneumoniae	2021-04-24	Urine	PCARD	M	NA		CTX-M group 1	absent	absent	absent	absent	6	16	6	6	6	6	6	6	21	17	31	14	26	18	13	11	6	14	22	22	24	12	21	27	25	6	20	6	6	17	19	19
60779*	K. pneumoniae	2021-05-06	Suction tube Tip	PCARD	F	4 m (3)		CTX-M group 1	absent	NDM-like	absent	absent	6	6	6	6	6	6	6	6	6	6	12	6	6	12	6	6	6	6	17	23	25	10	8	25	22	18	20	6	29	6	6	6
60781	K. pneumoniae	2021-05-01	NA	NA	F	NA		CTX-M group 1	absent	NDM-like	absent	absent	6	7	6	6	6	6	6	6	6	6	9	6	6	13	6	6	15	6	16	23	25	8	8	25	23	20	21	6	30	6	6	6
60782	K. pneumoniae	2021-04-29	NA	SICU	F	9 y		CTX-M group 1	OXA-48-like	NDM-like	absent	absent	6	6	6	6	6	6	6	6	6	6	10	6	6	6	6	6	19	9	23	26	6	6	8	26	28	6	17	6	6	13	15	14
60783*	K. pneumoniae	2021-05-16	Tracheal aspirate	GSICU	F	50 y	147	CTX-M-15	OXA-48	NDM-1	absent	absent	6	6	6	6	6	6	6	6	6	6	11	6	6	12	6	6	16	6	17	25	27	10	8	24	23	20	21	6	31	6	6	6
60788	K. pneumoniae	2021-06-16	NA	NA	NA	NA		CTX-M group 1 + 9	OXA-48-like	absent	absent	absent	6	6	6	6	6	6	6	6	6	6	6	10	6	6	6	6	19	6	19	23	26	10	10	6	19	6	21	6	6	6	6	6
60789	K. pneumoniae	2021-06-16	NA	NA	NA	NA	147	CTX-M-15	absent	NDM-1	absent	absent	6	6	6	6	6	6	6	6	6	6	11	6	6	12	6	6	16	6	17	22	26	10	9	24	22	18	20	6	30	6	6	6
60790	K. pneumoniae	2021-06-16	NA	NA	NA	NA		CTX-M group 9	absent	absent	absent	KPC-like	6	6	6	6	6	6	6	6	6	6	6	6	6	6	6	6	23	6	6	24	6	6	6	6	19	25	22	6	6	6	6	6
60791	K. pneumoniae	2021-06-16	NA	NA	NA	NA		CTX-M group 9	absent	absent	absent	KPC-like	6	6	6	6	6	6	6	6	6	6	6	6	6	6	6	6	22	29	30	25	31	28	31	6	19	24	22	20	29	6	6	6
60792	K. pneumoniae	2021-06-15	NA	NA	NA	NA	383	CTX-M-15/CTX-M-14	OXA-48	NDM-5	absent	absent	6	6	6	6	6	6	6	6	6	6	6	6	6	6	6	6	18	6	6	22	6	6	6	6	16	6	21	6	6	6	6	6
60793	K. pneumoniae	2013-02-10	Catheter	GSICU	F	40 y		CTX-M group 1	OXA-48-like	absent	absent	absent	6	6	6	6	6	6	6	6	6	6	6	6	6	6	6	6	17	6	16	22	6	6	6	22	22	6	21	6	6	6	6	6
60794	K. pneumoniae	2013-04-02	Blood	PONC	M	12 y	101	CTX-M-15	OXA-48	absent	absent	absent	6	6	6	6	6	6	6	6	6	6	6	6	6	6	6	6	18	6	17	24	6	6	6	21	21	6	19	6	6	6	6	6
60795	K. pneumoniae	2013-12-14	ETT Tip	ICU	M	30 y	101	CTX-M-15	absent	NDM-1	absent	absent	6	6	6	6	6	6	6	6	6	6	6	6	6	6	6	6	21	12	23	23	10	10	17	23	22	6	20	6	28	6	6	6
60796	K. pneumoniae	2013-02-12	Urine	SCBU	M	10 y		CTX-M group 1	OXA-48-like	absent	absent	absent	6	6	6	6	6	6	6	6	8	6	6	6	9	6	6	6	17	6	17	23	6	6	6	22	20	6	20	10	6	6	6	6
60797	K. pneumoniae	2013-04-02	Throat	SCBU	F	7 d		CTX-M group 1	OXA-48-like	absent	absent	absent	6	6	6	6	6	8	6	6	6	6	6	11	6	10	6	6	22	12	24	23	10	10	17	20	20	6	21	6	6	6	6	6
60798	K. pneumoniae	2021-06-21	NA	SCBU	M	7 d	383	CTX-M-15/CTX-M-14	OXA-48	NDM-5	absent	absent	6	6	6	6	6	6	6	6	6	6	6	6	6	6	6	6	19	6	6	22	6	6	6	6	22	6	21	6	6	6	6	6
60800	K. pneumoniae	2021-07-07	Blood	SCBU	M	7 d	709	CTX-M-15	OXA-48	NDM-5	absent	absent	6	6	6	6	6	6	6	6	6	6	10	6	6	11	6	6	24	6	6	23	6	6	6	26	22	21	21	6	6	6	6	6
60801*	K. pneumoniae	2021-07-07	ETT Tip	PICU	F	4 m (3)	4853	CTX-M-15/CTX-M-14	OXA-48	NDM-5	absent	absent	6	6	6	6	6	6	6	6	6	6	6	6	6	6	6	6	20	6	6	23	6	6	6	6	20	6	21	6	6	6	6	6
60802*	K. pneumoniae	2021-08-15	ETT Tip	PICU	F	4 m (3)	11	CTX-M-65/SHV-12	absent	absent	absent	KPC-2	6	6	6	6	6	6	6	6	6	6	6	6	6	6	6	6	23	6	6	25	28	16	24	6	19	24	22	6	32	6	6	6
60804*	K. pneumoniae	2021-10-17	ETT Tip	PICU	F	32 d		CTX-M group 1 + 9	OXA-48-like	absent	absent	absent	6	6	6	6	6	6	6	6	6	6	6	6	6	6	6	6	19	6	21	24	26	12	10	6	16	6	21	6	6	6	6	6
60809	K. pneumoniae	2021-10-01	NA	SCBU	M	1 d		CTX-M group 1 + 9	OXA-48-like	absent	absent	absent	6	6	6	6	6	6	6	6	6	6	6	10	6	6	6	6	19	6	19	24	27	11	10	6	15	6	21	6	6	6	6	6
Abbreviations		CICU	Cardiology Intensive Care Unit
		Derma	Dermatology
		ER	Emergency Room
		GICU	General Intensive Care Unit
		GSICU	General Surgery Intensive Care Unit
		ICU	Intensive care unit
		MICU	Medical Intensive Care Unit
		NEPHRO	Nephrology
		NICU	Neonatal Intensive Care Unit
		NSW	Neuro Surgical Ward
		ONC	Oncology
		PCARD	Pediatric cardiology
		PC-SICU	Pediatric CardioSurgery Intensive Care Unit
		PICU	Pediatric Intensive Care Unit
		PNEPHRO	Pediatric nephrology
		PONC	Pediatric oncology
		SCBU	Special Care Baby Unit
		SICU	Surgical Intensive Care Unit
		ETT	Endotracheal tube
		WK	Week
		d	day
		m	month
		y	year
		NA	not available
		*	dead
		(x)	same patient
		xxxxx	short-read sequenced
		xxxxx	short-read + long read sequenced

## Sheet: Table S2_WGS QC
Sample	fastQC		Quast			Coverage (X)
	Total Sequences_R1	Total Sequences_R2	Total length	# contigs	N50
59817	5945664	5945664	5636337	108	325517	319
59820	6358129	6358129	5626232	103	325517	341
59821	5885134	5885134	5626362	103	271169	316
59822	5696414	5696414	5595741	96	325517	307
59823	5792058	5792058	5637133	107	325517	310
59824	6021468	6021468	5628473	103	328516	323
59825	5571083	5571083	5637309	103	328117	298
60730	10357843	10357843	5484958	83	251033	570
60748	12686977	12686977	5662071	116	165726	677
60749	10399688	10399688	5753857	105	186039	546
60770	9592302	9592302	5496928	52	399243	527
60773	8890028	8890028	5939756	143	151812	452
60783	10432194	10432194	5530349	54	295793	570
60789	9315345	9315345	5712980	65	230402	492
60792	10259119	10259119	5722068	108	183316	541
60794	11424257	11424257	5519518	60	370716	625
60795	9675016	9675016	5490298	85	251146	532
60798	10075382	10075382	5690897	101	183316	535
60800	8479814	8479814	5621610	78	284566	456
60801	9318271	9318271	5632602	90	187644	500
60802	11408372	11408372	5904869	151	186206	583
60726	10551356	10551356	5144614	106	165634	619
60729	8854423	8854423	5145324	106	165659	520
60733	8174016	8174016	4886254	80	182508	505
60760	8364332	8364332	5369339	134	189301	470
